# Supplementary material for: A Web-Based Non-Intrusive Ambient System to Measure and Classify Activities of Daily Living
Source: J Med Internet Res. 2014 Jul 21;16(7):e175. doi: 10.2196/jmir.3465 (PMC4129128; doi:10.2196/jmir.3465)
Supplement: Supplementary file 2 [file jmir_v16i7e175_app2.zip]

Archive with 19 entries (19 files):
- Sort_Data_by_Room_over_one_Day.m
- Compare_Results_BedReady.m
- Compare_Results_Cooking.m
- Compare_Results_Eating.m
- Compare_Results_Grooming.m
- Compare_Results_Seated.m
- Compare_Results_Sleeping.m
- Compare_Results_Toiletting.m
- Compare_Results_TV.m
- Determine_BedReady.m
- Determine_Cooking.m
- Determine_Eating.m
- Determine_Grooming.m
- Determine_Seated.m
- Determine_Sleeping.m
- Determine_Toiletting.m
- Determine_TV.m
- Master_ADL.m
- Sort_Data_by_Hour.m
