# Supplementary material for: A Web-Based Non-Intrusive Ambient System to Measure and Classify Activities of Daily Living
Source: J Med Internet Res. 2014 Jul 21;16(7):e175. doi: 10.2196/jmir.3465 (PMC4129128; doi:10.2196/jmir.3465)
Supplement: Supplementary file 2 [file jmir_v16i7e175_app2.zip › Sort_Data_by_Room_over_one_Day.m]

%% Sort Data by Hour of Day

% declaration convenient variables -----------------


% declaration variables -----------------------------

RoomsMixed = DaySortedByHour;

% code -----------------------------------------------


info = 'Start sorting Data for Room Nr.1 by Hour of Day'
N = 1;
nmixed = 1;
n = 1;
M = 1;
count = 1;

for  N = 1:PasselOfHours
    count = 1; 
    while RoomsMixed{N,3}(nmixed,1) == 1
        for M = 1:16
            Rooms{1,M}(n,1) = RoomsMixed{N,M}(nmixed,1);
        end
        nmixed = nmixed + 1;
        n = n + 1;
    end
    nmixed = 1;
end
%info = 'End sorting Data for Room Nr.1 by Hour of Day'


info = 'Start sorting Data for Room Nr.2 by Hour of Day'
N = 1;
nmixed = 1;
n = 1;
M = 1;
count = 1;

for  N = 1:PasselOfHours
count = 1;     
while RoomsMixed{N,3}(count,1) ~= 2
    count = count + 1;
end 
nmixed = count;

    while RoomsMixed{N,3}(nmixed,1) == 2
            for M = 1:16
                Rooms{2,M}(n,1) = RoomsMixed{N,M}(nmixed,1);
            end
            nmixed = nmixed + 1;
            n = n + 1;
     end

end
%info = 'End sorting Data for Room Nr.2 by Hour of Day'


info = 'Start sorting Data for Room Nr.3 by Hour of Day'
N = 1;
nmixed = 1;
n = 1;
M = 1;
count = 1;

for  N = 1:PasselOfHours
count = 1;    
while RoomsMixed{N,3}(count,1) ~= 3
    count = count + 1;
end 
nmixed = count;

    while RoomsMixed{N,3}(nmixed,1) == 3
            for M = 1:16
                Rooms{3,M}(n,1) = RoomsMixed{N,M}(nmixed,1);
            end
            nmixed = nmixed + 1;
            n = n + 1;
     end

end
%info = 'End sorting Data for Room Nr.3 by Hour of Day'


info = 'Start sorting Data for Room Nr.4 by Hour of Day'
N = 1;
nmixed = 1;
n = 1;
M = 1;
count = 1;

for  N = 1:PasselOfHours
count = 1; 
while RoomsMixed{N,3}(count,1) ~= 4
    count = count + 1;
end 
nmixed = count;

    while RoomsMixed{N,3}(nmixed,1) == 4
            for M = 1:16
                Rooms{4,M}(n,1) = RoomsMixed{N,M}(nmixed,1);
            end
            nmixed = nmixed + 1;
            n = n + 1;
     end

end
%info = 'End sorting Data for Room Nr.4 by Hour of Day'

info = 'Start sorting Data for Room Nr.5 by Hour of Day'
N = 1;
nmixed = 1;
n = 1;
M = 1;
count = 1;

for  N = 1:PasselOfHours
count = 1;     
while RoomsMixed{N,3}(count,1) ~= 5
    count = count + 1;
end 
nmixed = count;

    while RoomsMixed{N,3}(nmixed,1) == 5
            for M = 1:16
                Rooms{5,M}(n,1) = RoomsMixed{N,M}(nmixed,1);
            end
            nmixed = nmixed + 1;
            n = n + 1;
     end

end
%info = 'End sorting Data for Room Nr.5 by Hour of Day'

info = 'Start sorting Data for Room Nr.6 by Hour of Day'
N = 1;
nmixed = 1;
n = 1;
M = 1;
count = 1;

for  N = 1:PasselOfHours
count = 1;     
while RoomsMixed{N,3}(count,1) ~= 6
    count = count + 1;
end 
nmixed = count;

    while RoomsMixed{N,3}(nmixed,1) == 6
            for M = 1:16
                Rooms{6,M}(n,1) = RoomsMixed{N,M}(nmixed,1);
            end
            nmixed = nmixed + 1;
            n = n + 1;
     end

end
%info = 'End sorting Data for Room Nr.6 by Hour of Day'

info = 'Start sorting Data for Room Nr.7 by Hour of Day'
N = 1;
nmixed = 1;
n = 1;
M = 1;
count = 1;

for  N = 1:PasselOfHours
count = 1;     
while RoomsMixed{N,3}(count,1) ~= 7
    count = count + 1;
end 
nmixed = count;

    while RoomsMixed{N,3}(nmixed,1) == 7
            for M = 1:16
                Rooms{7,M}(n,1) = RoomsMixed{N,M}(nmixed,1);
            end
            nmixed = nmixed + 1;
            n = n + 1;
     end

end
%info = 'End sorting Data for Room Nr.7 by Hour of Day'

info = 'Start sorting Data for Room Nr.8 by Hour of Day'
N = 1;
nmixed = 1;
n = 1;
M = 1;
count = 1;

for  N = 1:PasselOfHours
count = 1;     
while RoomsMixed{N,3}(count,1) ~= 8
    count = count + 1;
end 
nmixed = count;

    while RoomsMixed{N,3}(nmixed,1) == 8
            for M = 1:16
                Rooms{8,M}(n,1) = RoomsMixed{N,M}(nmixed,1);
            end
            nmixed = nmixed + 1;
            n = n + 1;
     end

end
%info = 'End sorting Data for Room Nr.8 by Hour of Day'

info = 'Start sorting Data for Room Nr.9 by Hour of Day'
N = 1;
nmixed = 1;
n = 1;
M = 1;
count = 1;

for  N = 1:PasselOfHours
count = 1;     
while RoomsMixed{N,3}(count,1) ~= 9
    count = count + 1;
end 
nmixed = count;

    while RoomsMixed{N,3}(nmixed,1) == 9
            for M = 1:16
                Rooms{9,M}(n,1) = RoomsMixed{N,M}(nmixed,1);
            end
            nmixed = nmixed + 1;
            n = n + 1;
     end

end
%info = 'End sorting Data for Room Nr.9 by Hour of Day'


%Hier: An RoomsMixed hinter alle Nodes  11 einfügen um Zählerüberlauf am
%ende des Array zu verhindern

N = 1;

for  N = 1:PasselOfHours
    nAdd = size(RoomsMixed{N,3});
    nAdd = nAdd(1,1);
    nAdd = nAdd + 1;
    RoomsMixed{N,3}(nAdd,1) = 11;
end


info = 'Start sorting Data for Room Nr.10 by Hour of Day'
N = 1;
nmixed = 1;
n = 1;
M = 1;
count = 1;

for  N = 1:PasselOfHours
count = 1;     
while RoomsMixed{N,3}(count,1) ~= 10
    count = count + 1;
end 
nmixed = count;

    while RoomsMixed{N,3}(nmixed,1) == 10
            for M = 1:16
                Rooms{10,M}(n,1) = RoomsMixed{N,M}(nmixed,1);
            end
            nmixed = nmixed + 1;
            n = n + 1;
     end

end
info = 'End'


SortedByRoomOverDay = Rooms;
info = 'Data sorted by Rooms over one Day and stored under "SortedByRoomOverDay"'
