# Supplementary material for: A Web-Based Non-Intrusive Ambient System to Measure and Classify Activities of Daily Living
Source: J Med Internet Res. 2014 Jul 21;16(7):e175. doi: 10.2196/jmir.3465 (PMC4129128; doi:10.2196/jmir.3465)
Supplement: Supplementary file 2 [file jmir_v16i7e175_app2.zip › Compare_Results_Seated.m]

%% Compare Toiletting

% declaration convenient variables -----------------

% lower_time_bond = 60;    %Untere Grenze die ADL mindestens Dauern muss in SEC 
% upper_time_bond = 150;   %Obere Grenze die ADL höchstens Dauern darf in SEC 


negative_hour_shift = 1;    %Timeshift VOR Ereignis (Referenz LogBook) in STUNDEN
                            %die das potentielle ADL abweichen darf noch
                            %erkannt zu werden.
                            
positive_hour_shift = 1;    %Timeshift NACH Ereignis (Referenz LogBook) in STUNDEN

negative_min_shift = 60;    %Timeshift VOR Ereignis (Referenz LogBook) in MINUTEN
positive_min_shift = 60;    %Timeshift NACH Ereignis (Referenz LogBook) in MINUTEN


 
% declaration variables -----------------------------


loops = 0;
counter = 2;
result_line = 0;


total_ADL = 0;
picked_ADL = 0;
missed_ADL = 0;
false_pos_ADL =0;
right_neg_ADL = 0;

size_results = 0;
size_comp_res = 0;
xls_N = 1;

a = 0;
b = 0;

n = 1;
i = 1;


% code -----------------------------------------------

CompareResults = LogBookXLS;

loops = size(CompareResults);
loops = loops(1,1)

CompareResults{(loops + 1),1} = ('-');
CompareResults{(loops + 1),2} = 0;
CompareResults{(loops + 1),3} = 0;
CompareResults{(loops + 1),4} = CompareResults{loops,4};
CompareResults{(loops + 1),5} = 0;
CompareResults{(loops + 1),6} = 0;
CompareResults{(loops + 1),7} = ('Sitzende Tätigkeit');
CompareResults{(loops + 1),9} = ('X');


while counter <= loops

    if strcmp(CompareResults{counter,7},CompareResults{(loops + 1),7})
       total_ADL = total_ADL + 1 
          
          for i = 1:determined_ADL 
          result_line = result_line + 1
              
             if CompareResults{counter,2} >=  (Results{result_line,2} - negative_hour_shift) & CompareResults{counter,2} <=  (Results{result_line,2} + positive_hour_shift) & CompareResults{counter,3} >=  (Results{result_line,3} - negative_min_shift) & CompareResults{counter,3} <=  (Results{result_line,3} + positive_min_shift) & CompareResults{counter,5} >=  (Results{result_line,5} - negative_hour_shift) & CompareResults{counter,5} <=  (Results{result_line,5} + positive_hour_shift) & CompareResults{counter,6} >=  (Results{result_line,6} - negative_min_shift) & CompareResults{counter,6} <=  (Results{result_line,6} + positive_min_shift)    
                  
                  CompareResults{counter,9} = ('X');
                  %CompareResults{counter,10} = 1;
                  %CompareResults{counter,8} = ('-');
                  picked_ADL = picked_ADL + 1
                  Results{result_line,10} = ('X');
             else
                  CompareResults{counter,8} = ('-');
                  %missed_ADL = missed_ADL + 1
             end

            
          end  
          result_line = 0  
    end
    
    counter = counter + 1
    
end    

i = 1;
counter = 2;
for i = 1:(loops - 1)
   if strcmp(CompareResults{counter,8},CompareResults{(loops + 1),1})
       missed_ADL = missed_ADL + 1
       %info = 'jetzt aber'
   end
   if strcmp(CompareResults{counter,9},CompareResults{(loops + 1),9})
       missed_ADL = missed_ADL - 1
       %info = 'jetzt aber'
   end
   
   counter = counter + 1
end    


loops = size(Results);
loops = (loops(1,1) - 1)
result_line = 1
i = 1;

for i = 1:loops
    if strcmp(Results{result_line,10},Results{(loops + 1),10})
        result_line = result_line + 1
    else     
        Results{result_line,11} = ('O');
        false_pos_ADL = false_pos_ADL + 1
        result_line = result_line + 1
    end    
end    


total_ADL
picked_ADL
missed_ADL
false_pos_ADL
right_neg_ADL = specificity - determined_ADL;


CompareResults{(counter + 2),2} = CompareResults{2,1};
CompareResults{(counter + 2),1} = ('Sitzende Tätigkeit');
CompareResults{(counter + 3),1} = ('Total logged ADL');
CompareResults{(counter + 3),2} = total_ADL;
CompareResults{(counter + 4),1} = ('richtig erkannt');
CompareResults{(counter + 4),2} = picked_ADL;
CompareResults{(counter + 5),1} = ('falsch positiv');
CompareResults{(counter + 5),2} = false_pos_ADL;
CompareResults{(counter + 6),1} = ('richtig negativ');
CompareResults{(counter + 6),2} = right_neg_ADL;
CompareResults{(counter + 7),1} = ('nicht erkannt');
CompareResults{(counter + 7),2} = missed_ADL;


size_comp_res =  size(CompareResults);
size_comp_res = size_comp_res(1,1);

xls_N = 50;
for i = 1:6
    To_XLS{xls_N, 1} = CompareResults{(size_comp_res - 5),1};
    xls_N = xls_N + 1;
    size_comp_res = size_comp_res + 1;
end

size_comp_res =  size(CompareResults);
size_comp_res = size_comp_res(1,1);

xls_N = 50;
for i = 1:6
    To_XLS{xls_N, 2} = CompareResults{(size_comp_res - 5),2};
    xls_N = xls_N + 1;
    size_comp_res = size_comp_res + 1;
end
