# Supplementary material for: A Web-Based Non-Intrusive Ambient System to Measure and Classify Activities of Daily Living
Source: J Med Internet Res. 2014 Jul 21;16(7):e175. doi: 10.2196/jmir.3465 (PMC4129128; doi:10.2196/jmir.3465)
Supplement: Supplementary file 2 [file jmir_v16i7e175_app2.zip › Determine_Eating.m]

%% Determine Toiletting

% declaration convenient variables -----------------

lower_time_bond = 240;    %Untere Grenze die ADL mindestens Dauern muss (in SEC) 
                         %um in die Lister der potentiellen ADL aufenpommen
                         %zu werden -> Variable "Results"
                         
upper_time_bond = 1400;   %Obere Grenze die ADL höchstens Dauern darf (in SEC) 
                         %um in die Lister der potentiellen ADL aufenpommen
                         %zu werden -> Variable "Results"

lower_presence_bond = 0.5;    %Minimale Anwesenheit in % während eines ADL
upper_presence_bond = 0.95;    %Maximale Anwesenheit in % während eines ADL

 
% declaration variables -----------------------------


loops = 0;
counter = 1;
result_line = 1;
determined_ADL = 0;
specificity = 0;

a = 0;
b = 0;

n = 1;
%i = 1;


% code -----------------------------------------------

WorkPrePro = PreProData;

loops = size(WorkPrePro);
loops = loops(1,1)

WorkPrePro{(loops + 1),1} = WorkPrePro{loops,1};    %Einfügen Dummyline in WorkPrePro
WorkPrePro{(loops + 1),2} = WorkPrePro{loops,2};
WorkPrePro{(loops + 1),3} = WorkPrePro{loops,3};
WorkPrePro{(loops + 1),4} = WorkPrePro{loops,4};
WorkPrePro{(loops + 1),5} = WorkPrePro{loops,5};
WorkPrePro{(loops + 1),6} = WorkPrePro{loops,6};
WorkPrePro{(loops + 1),7} = WorkPrePro{loops,7};
WorkPrePro{(loops + 1),8} = WorkPrePro{loops,8};
WorkPrePro{(loops + 1),9} = WorkPrePro{loops,9};
WorkPrePro{(loops + 1),10} = WorkPrePro{loops,10};
WorkPrePro{(loops + 1),11} = WorkPrePro{loops,11};
WorkPrePro{(loops + 1),12} = WorkPrePro{loops,12};
WorkPrePro{(loops + 1),13} = WorkPrePro{loops,13};
WorkPrePro{(loops + 1),14} = WorkPrePro{loops,14};
WorkPrePro{(loops + 1),15} = WorkPrePro{loops,15};
WorkPrePro{(loops + 1),16} = WorkPrePro{loops,16};
WorkPrePro{(loops + 1),17} = WorkPrePro{loops,17};
WorkPrePro{(loops + 1),18} = WorkPrePro{loops,18};

while counter <= loops

    if WorkPrePro{counter,2} == 5
        
        specificity = specificity + 1;
        if WorkPrePro{counter,15} >= lower_time_bond & WorkPrePro{counter,15} <= upper_time_bond     &     WorkPrePro{counter,20} >= lower_presence_bond & WorkPrePro{counter,20} <= upper_presence_bond    % &     WorkPrePro{counter,4} > 2 & WorkPrePro{counter,9} > 1 
            WorkPrePro{counter,3};
            Results{result_line,1} = WorkPrePro{counter,1};
            Results{result_line,2} = WorkPrePro{counter,11};
            Results{result_line,3} = WorkPrePro{counter,12};
            Results{result_line,4} = ('-');
            Results{result_line,5} = WorkPrePro{counter,13};
            Results{result_line,6} = WorkPrePro{counter,14};
            Results{result_line,7} = ('Essen');
            Results{result_line,8} = WorkPrePro{counter,3};
            Results{result_line,12} = WorkPrePro{counter,15} %Dauer in SEC
            Results{result_line,13} = WorkPrePro{counter,20} %Anwesenheit in %
            %Results{result_line,14} = WorkPrePro{counter,10} %z_Info Toilette
            result_line = result_line + 1;
        end
        
        %info = 'hier'
        
    end
    
    counter = counter + 1;
    
end    


determined_ADL = ( result_line - 1);

%Results{result_line,1} = Results{(result_line - 1),1};
Results{result_line,1} = WorkPrePro{counter,1};
Results{result_line,2} = 0;
Results{result_line,3} = 0;
Results{result_line,4} = ('-');
Results{result_line,5} = 0;
Results{result_line,6} = 0;
Results{result_line,7} = ('Dummyline');
Results{result_line,8} = 0;
Results{result_line,10} = ('X');
