# Supplementary material for: A Web-Based Non-Intrusive Ambient System to Measure and Classify Activities of Daily Living
Source: J Med Internet Res. 2014 Jul 21;16(7):e175. doi: 10.2196/jmir.3465 (PMC4129128; doi:10.2196/jmir.3465)
Supplement: Supplementary file 2 [file jmir_v16i7e175_app2.zip › Master_ADL.m]

%% Master

% declaration convenient variables -----------------

CandNr = 'C349';                %Kandidatennummer z.B.: CandNr = 'C143';
StartIndex = 2013061800;        %Index Nr. des ersten Datei des Tages ohne CXX_ z.B.: C143_2012120900.txt --> 2012120900
PasselOfHours = 24;             %Anzahl Stunden: Für einen ganzen Tag = 24. Falls Datenaufzeichnung während des Tages abgebrochen wurde.


% declaration variables -----------------------------


% code -----------------------------------------------

readFile
Sort_Data_by_Hour
Sort_Data_by_Room_over_one_Day

Log_Book_to_Excel

%2---Küche-------------------Mögliche Aktivitäten aus Rohdaten extrahieren
Room_Code(1,1) = 4;         %In welchem Raum war der Node beim Probanden installiert
Room_Code(1,2) = 2;         %Welchem Raumcode entspricht das gemäss SPSS Codierung
Room_Code_Kitchen = Room_Code;
Subject_Activity_2_Room

%3---z.Info Küche------------Mögliche Aktivitäten aus Rohdaten extrahieren
Room_Code(1,1) = 8;        %In welchem Raum war der Node beim Probanden installiert
Room_Code(1,2) = 3;        %Welchem Raumcode entspricht das gemäss SPSS Codierung
Subject_Activity_3_Room

%4---Wohnzimmer TV-----------Mögliche Aktivitäten aus Rohdaten extrahieren
Room_Code(1,1) = 3;         %In welchem Raum war der Node beim Probanden installiert
Room_Code(1,2) = 4;         %Welchem Raumcode entspricht das gemäss SPSS Codierung
Room_Code_Livingroom = Room_Code;
Subject_Activity_4_Room

%5---Essecke-----------------Mögliche Aktivitäten aus Rohdaten extrahieren
Room_Code(1,1) = 2;        %In welchem Raum war der Node beim Probanden installiert
Room_Code(1,2) = 5;        %Welchem Raumcode entspricht das gemäss SPSS Codierung
Room_Code_Dinette = Room_Code;
Subject_Activity_5_Room

%6---Gang/Flur--------------Mögliche Aktivitäten aus Rohdaten extrahieren
Room_Code(1,1) = 7;        %In welchem Raum war der Node beim Probanden installiert
Room_Code(1,2) = 6;        %Welchem Raumcode entspricht das gemäss SPSS Codierung
Room_Code_Hall = Room_Code;
Subject_Activity_6_Room

%7---Schlafzimmer----------Mögliche Aktivitäten aus Rohdaten extrahieren
Room_Code(1,1) = 5;         %In welchem Raum war der Node beim Probanden installiert
Room_Code(1,2) = 7;         %Welchem Raumcode entspricht das gemäss SPSS Codierung
Room_Code_Bedroom = Room_Code;
Subject_Activity_7_Room

% %8---Toilette separat-------Mögliche Aktivitäten aus Rohdaten extrahieren
% Room_Code(1,1) = 10;         %In welchem Raum war der Node beim Probanden installiert
% Room_Code(1,2) = 8;         %Welchem Raumcode entspricht das gemäss SPSS Codierung
% Room_Code_Toilette_sep = Room_Code;
% Subject_Activity_8_Room

%9---z.INFO BADEZIMMER--------Mögliche Aktivitäten aus Rohdaten extrahieren
Room_Code(1,1) = 9;         %In welchem Raum war der Node beim Probanden installiert
Room_Code(1,2) = 9;          %Welchem Raumcode entspricht das gemäss SPSS Codierung
Subject_Activity_9_Room

%10--BADEZIMMER--------------Mögliche Aktivitäten aus Rohdaten extrahieren
Room_Code(1,1) = 10;         %In welchem Raum war der Node beim Probanden installiert
Room_Code(1,2) = 10;         %Welchem Raumcode entspricht das gemäss SPSS Codierung
Room_Code_Bathroom = Room_Code;
Subject_Activity_10_Room

% %11--TV Zimmer---------------Mögliche Aktivitäten aus Rohdaten extrahieren
% Room_Code(1,1) = 6;         %In welchem Raum war der Node beim Probanden installiert
% Room_Code(1,2) = 11;         %Welchem Raumcode entspricht das gemäss SPSS Codierung
% Room_Code_TV = Room_Code;
% Subject_Activity_11_Room

info = 'Data stored in "PreProData"'

%--Toilettieren auswerten---------------------

Determine_Toiletting                        %.m File aufrufen
Compare_Results_Toiletting                    %.m File aufrufen
Toilette_Results = Results;                 %Resultate sichern
Toilette_CompareResults = CompareResults;   %Resultate sichern

clear Results
clear CompareResults

info = 'Data analysis doen for Toileting'


%--Essenszubereitung auswerten---------------------

Determine_Cooking                        %.m File aufrufen
Compare_Results_Cooking                    %.m File aufrufen
Essenszube_Results = Results;                 %Resultate sichern
Essenszube_CompareResults = CompareResults;   %Resultate sichern

clear Results
clear CompareResults

info = 'Data analysis doen for Cooking'


%--Schafen auswerten---------------------

Determine_Sleeping                        %.m File aufrufen
Compare_Results_Sleeping                   %.m File aufrufen
Schlafen_Results = Results;                 %Resultate sichern
Schlafen_CompareResults = CompareResults;   %Resultate sichern

clear Results
clear CompareResults


%--TV auswerten---------------------

Determine_TV                       %.m File aufrufen
Compare_Results_TV                   %.m File aufrufen
TV_Results = Results;                 %Resultate sichern
TV_CompareResults = CompareResults;   %Resultate sichern

clear Results
clear CompareResults


%--Morgentoilette auswerten---------------------

Determine_Grooming                       %.m File aufrufen
Compare_Results_Grooming                   %.m File aufrufen
Grooming_Results = Results;                 %Resultate sichern
Grooming_CompareResults = CompareResults;   %Resultate sichern

clear Results
clear CompareResults


%--Abendtoilette auswerten---------------------

Determine_BedReady                             %.m File aufrufen
Compare_Results_BedReady                       %.m File aufrufen
Abendtoilette_Results = Results;                 %Resultate sichern
Abendtoilette_CompareResults = CompareResults;   %Resultate sichern

clear Results
clear CompareResults


%--Essen auswerten---------------------

Determine_Eating                       %.m File aufrufen
Compare_Results_Eating                   %.m File aufrufen
Essen_Results = Results;                 %Resultate sichern
Essen_CompareResults = CompareResults;   %Resultate sichern

clear Results
clear CompareResults


%--Sitzende Tätigkeit auswerten---------------------

Determine_Seated                       %.m File aufrufen
Compare_Results_Seated                   %.m File aufrufen
Sitzend_Results = Results;                 %Resultate sichern
Sitzend_CompareResults = CompareResults;   %Resultate sichern

%clear Results
%clear CompareResults

info = 'Data analysis doen for Sleeping'


info = 'ENDE!'
