# Supplementary material for: A Web-Based Non-Intrusive Ambient System to Measure and Classify Activities of Daily Living
Source: J Med Internet Res. 2014 Jul 21;16(7):e175. doi: 10.2196/jmir.3465 (PMC4129128; doi:10.2196/jmir.3465)
Supplement: Supplementary file 2 [file jmir_v16i7e175_app2.zip › Sort_Data_by_Hour.m]

%% Sort Data by Hour of Day

% declaration convenient variables -----------------


% declaration variables -----------------------------


% code -----------------------------------------------


for i = 1:PasselOfHours  
    entries = TheDayMixed{i,3};                 %
    [dummy,index]=sort(entries);    %
    for z=1:1:length(TheDayMixed(i,:))            
      DaySortedByHour{i,z}=TheDayMixed{i,z}(index);   %
    end                           
end

info = 'Data sorted by houre and stored under "DaySortedByHour"'

%RoomsMixed = DaySortedByHour;
